# Supplementary material for: What factors influence health professionals to use decision aids for Down syndrome prenatal screening?
Source: BMC Pregnancy Childbirth. 2016 Sep 5;16(1):262. doi: 10.1186/s12884-016-1053-2 (PMC5011951; doi:10.1186/s12884-016-1053-2)
Supplement: Additional file 1: — Frequency of all influential factors reported by each category of health professional and overall. TDF Theoretical Domains Framework, #IF Influential factor number (see Tables 2 and 3), FP family physicians, MW midwives, OG obstetrician-gynecologists, Q Number of quotes for each influential factor , %QC Percentage of times that each influential factor was repeated per construct. (XLSX 37 kb) [file 12884_2016_1053_MOESM1_ESM.xlsx]

## Sheet: Feuil1
Additional file (Lépine J. et al. 2016) - All influential factors reported (n=64)
TDF	Constructs	Influential factors	#IF	Number of participants								Number of quotes					Illustrative opinions (Table 3)
domains			Table	FP	15	MW	12	OG	9	Total 36		FP	MW	OG	Total
			2	n	%	n	%	n	%	N	%	q	q	q	Q	%QC
	Advantages	It helps patients to think about the decision	1	8	53.3333	7	58.3333	3	33.3333	18	50	12	8	5	25	43.8596	It forces the patients to think a little. (OG)
		Its visual content is helpful for patients	2	5	33.3333	4	33.3333	2	22.2222	11	30.5556	7	5	2	14	24.5614	A visual aid is certainly a tool that helps people understand things better. (OG)
		It enables expression of preferences	3	2	13.3333	5	41.6667	1	11.1111	8	22.2222	2	6	1	9	15.7895	The fact that they can write what matters most to them, it’s a good process. (MW)
		It promotes decision making	4	1	6.66667	4	33.3333	3	33.3333	8	22.2222	1	5	3	9	15.7895	We make sure that patient has really given informed consent. (OG)
		Total										22	24	11	57	100
	Disavantages	Its use didn't fit in with program timing	5	1	6.66667	5	41.6667	7	77.7778	13	36.1111	1	5	9	15	45.4545	I don’t have time to give it to women and wait for them to come back, it will be too late. (OG)
		Its content is incomplete	6	2	13.3333	2	16.6667	4	44.4444	8	22.2222	2	2	6	10	30.303	There’s just information about the public screening, but I also talk about private tests. (OG)
		Could make pregnant women anxious	N/A	1	6.66667	2	16.6667	0	0	3	8.33333	1	3	0	4	12.1212	There's a lot of numbers, pregnant women could become more anxious. (FP)
		It contains unnecessary information	N/A	0	0	0	0	1	11.1111	1	2.77778	0	0	2	2	6.06061	Some of the statistics are unnecessary. (OG)
		Could become a pretext for not discussing an issue	N/A	0	0	1	8.33333	0	0	1	2.77778	0	1	0	1	3.0303	With the current budget cuts, it could become a pretext for not discussing an issue. (MW)
Beliefs		Women might see the form as childish	N/A	0	0	1	8.33333	0	0	1	2.77778	0	1	0	1	3.0303	Some women would see filling in a questionnaire as childish. (MW)
about		Total										4	12	17	33	100
consequences	Anticipated regret	I would regret it if I didn't use it (I would rather use it)	7	5	33.3333	8	66.6667	3	33.3333	16	44.4444	5	8	3	16	61.5385	I would feel bad if I didn’t use it. (MW)
		I would not regret it if I didn't use it	8	4	26.6667	1	8.33333	5	55.5556	10	27.7778	4	1	5	10	38.4615	I wouldn’t feel guilty for not using it. (OG)
		Total										9	9	8	26	100
	Appraisal	Would be a good practice	N/A	7	46.6667	9	75	5	55.5556	21	58.3333	7	9	5	21	58.3333	I would find it good. I think that it’s a good tool. (FP)
		It's useful	N/A	1	6.66667	2	16.6667	0	0	3	8.33333	2	2	0	4	11.1111	I think that pregnant women would see it as helpful, something very useful. (MW)
		It's beneficial	N/A	1	6.66667	1	8.33333	1	11.1111	3	8.33333	1	1	1	3	8.33333	I think that it could be beneficial, medicine should be practiced like that. (FP)
		It's excellent	N/A	2	13.3333	0	0	0	0	2	5.55556	2	0	0	2	5.55556	That is great, I am hooked! (FP)
		It's important	N/A	1	6.66667	0	0	0	0	1	2.77778	2	0	0	2	5.55556	It is an important thing, it's worth taking the time to use it. (FP)
		It's essential	N/A	0	0	0	0	1	11.1111	1	2.77778	0	0	1	1	2.77778	It is essential, but it must be adapted. (OG)
		I prefer to convey the information in my own words	N/A	0	0	0	0	1	11.1111	1	2.77778	0	0	1	1	2.77778	I don't like giving people documents to read, I prefer to talk with them. (OG)
		Some people would think it was pointless	N/A	0	0	0	0	1	11.1111	1	2.77778	0	0	1	1	2.77778	There are people who think that it’s not useful. (OG)
		It would be complicated	N/A	0	0	1	8.33333	0	0	1	2.77778	0	1	0	1	2.77778	It provides information, but some people would find it complicated. (MW)
		Positive appraisal (total)	9	11	73.3333	12	100	6	66.6667	29	80.5556	14	12	7	33	91.6667	I would find it good. I think that it’s a good tool. (FP)
		Negative appraisal (total)	10	0	0	1	8.33333	2	22.2222	3	8.33333	0	1	2	3	8.33333	There are people who think that it’s not useful. (OG)
		Total										14	13	9	36	100
	Facilitators	Its availability in the office	11	12	80	9	75	6	66.6667	27	75	25	13	9	47	67.1429	It would help to have a bunch of copies. (OG)
		Its comprehensibility for patients	12	3	20	5	41.6667	1	11.1111	9	25	3	6	1	10	14.2857	It must be simple and easy to use. (FP)
		It must be brief	13	2	13.3333	2	16.6667	2	22.2222	6	16.6667	3	2	2	7	10	Anyway, it must be short and sweet. (MW)
		I have enough time to present it	14	1	6.66667	3	25	0	0	4	11.1111	1	3	0	4	5.71429	We have one and a half hours for the first visit, so we have time to present it. (MW)
Enviromental		If it's well designed	N/A	0	0	0	0	1	11.1111	1	2.77778	0	0	2	2	2.85714	It must be well designed, well done. (OG)
context and		Total										32	24	14	70	100
resources	Barriers	Not having enough time to present it	15	12	80	7	58.3333	7	77.7778	26	72.2222	25	12	11	48	57.8313	The time we have is a disadvantage. (OG)
		If it's too complex for patients	16	5	33.3333	7	58.3333	4	44.4444	16	44.4444	7	8	6	21	25.3012	I would not use it if it’s too confusing. (MW)
		If it's not easily available	N/A	2	13.3333	1	8.33333	1	11.1111	4	11.1111	2	1	1	4	4.81928	Not having it. (FP)
		If it's available in print form only	17	3	20	0	0	0	0	3	8.33333	4	0	0	4	4.81928	Our patients tell us: You gave me too many documents to read, I didn’t read it. (FP)
		Sociocultural, religious or ethnic customs	N/A	1	6.66667	2	16.6667	0	0	3	8.33333	1	2	0	3	3.61446	Depending on their culture, it's yes or no straightaway, without further discussion. (FP)
		If its content is unbalanced/biased	18	0	0	3	25	0	0	3	8.33333	0	3	0	3	3.61446	If I have the feeling that the tool promotes one choice, I would feel uncomfortable using it. (MW)
		Total										39	26	18	83	100
	Approve	Colleagues	19	11	73.3333	11	91.6667	5	55.5556	27	75	12	11	6	29	64.4444	The other midwives. (MW)
		My family	20	3	20	3	25	0	0	6	16.6667	3	4	0	7	15.5556	I have children, who have children, and I think they would approve of my using it. (FP)
		Patients/clients	N/A	2	13.3333	2	16.6667	1	11.1111	5	13.8889	2	2	1	5	11.1111	Only my clients. (OG)
		My friends	N/A	0	0	1	8.33333	0	0	1	2.77778	0	1	0	1	2.22222	Friends. (MW)
		Clinicians with research expertise	N/A	1	6.66667	0	0	0	0	1	2.77778	1	0	0	1	2.22222	A physician with research expertise who suggests we use this kind of tool. (FP)
		Public organization(s)	N/A	1	6.66667	0	0	0	0	1	2.77778	1	0	0	1	2.22222	When public organizations recommend things. (FP)
Social		Nurses	N/A	1	6.66667	0	0	0	0	1	2.77778	1	0	0	1	2.22222	The nurses. (FP)
influences		Total										20	18	7	45	100
	Disapprove	Colleagues	21	5	33.3333	4	33.3333	2	22.2222	11	30.5556	5	4	2	11	57.8947	I would say probably the team. (FP)
		A colleague with extensive experience	22	3	20	0	0	0	0	3	8.33333	3	0	0	3	15.7895	Those who have more experience could dissuade me. (FP)
		Patients/clients	N/A	1	6.66667	0	0	1	11.1111	2	5.55556	1	0	1	2	10.5263	If my patients didn't read it or didn't fill it in, it would discourage me. (OG)
		My family	N/A	0	0	1	8.33333	0	0	1	2.77778	0	1	0	1	5.26316	My partner. (MW)
		My friends	N/A	0	0	1	8.33333	0	0	1	2.77778	0	1	0	1	5.26316	I have friends who are against genetic testing. (MW)
		Public health authorities	N/A	1	6.66667	0	0	0	0	1	2.77778	1	0	0	1	5.26316	If a public health authority dissuades us. (FP)
		Total										10	6	3	19	100
Social/	Moral norms	It is my duty to present it	23	2	13.3333	3	25	2	22.2222	7	19.4444	2	3	3	8	66.6667	I have no choice but to give it to patients. (FP)
professional		We must consider patient values and preferences	N/A	1	6.66667	1	8.33333	1	11.1111	3	8.33333	1	1	1	3	25	The tools enable us to consider the women's own opinions, what they think. (OG)
role and		Everybody deserves a good explanation	N/A	0	0	0	0	1	11.1111	1	2.77778	0	0	1	1	8.33333	Everybody deserves to have the best explanation possible. (OG)
identity		Total										3	4	5	12	100
	Knowledge	I don't know of any PtDAs	24	11	73.3333	4	33.3333	8	88.8889	23	63.8889	11	4	8	23	58.9744	Not at all! (FP)
Knowledge		I know the government pamphlet	25	1	6.66667	9	75	0	0	10	27.7778	1	9	0	10	25.641	I know this pamphlet. (MW)
		I know a PtDA for another decision	26	4	26.6667	1	8.33333	1	11.1111	6	16.6667	4	1	1	6	15.3846	For prostate cancer, with the little cartoons. (FP)
		Total										16	14	9	39	100
	Emotions	Give me satisfaction	27	2	13.3333	2	16.6667	4	44.4444	8	22.2222	2	2	5	9	52.9412	It would be satisfaction. (MW)
Emotions		Reassure me	28	3	20	1	8.33333	0	0	4	11.1111	3	1	0	4	23.5294	It would reassure me, because I have something that proves what I’m telling them. (FP)
		Encouraged	N/A	0	0	2	16.6667	0	0	2	5.55556	0	2	0	2	11.7647	It's about finding out what the person wants, deep down, and that is really encouraging. (MW)
		Afraid	N/A	0	0	1	8.33333	0	0	1	2.77778	0	2	0	2	11.7647	The fear of spending too much time on it, and having less time for other issues. (MW)
		Total										5	7	5	17	100
		I feel comfortable to use it	29	3	20	7	58.3333	1	11.1111	11	30.5556	3	9	1	13	68.4211	I would feel comfortable to use it. (FP)
Beliefs about	Self-	I don't feel comfortable to use it	N/A	2	13.3333	1	8.33333	1	11.1111	4	11.1111	2	1	1	4	21.0526	It would feel unnatural, I prefer to explain it myself rather than having a document do that. (OG)
capabilities	efficacy	More confident	N/A	1	6.66667	1	8.33333	0	0	2	5.55556	1	1	0	2	10.5263	I would feel more confident about explaining it properly to the woman. (MW)
		Total										6	11	2	19	100
	Incentives	It's a relevant source of information	30	11	73.3333	9	75	4	44.4444	24	66.6667	18	14	6	38	74.5098	It’s interesting to have evidence about the problem. (FP)
Motivation		If I have to decide with my patient	31	1	6.66667	6	50	3	33.3333	10	27.7778	1	7	3	11	21.5686	I would use it to help me to help them to make a decision. (MW)
and goals		My patient's uncertainty	32	0	0	0	0	2	22.2222	2	5.55556	0	0	2	2	3.92157	I would give the tool to a couple who is really undecided. (OG)
		Total										19	21	11	51	100
Skills	Skills devt	Need prior training to use it properly	33	4	26.6667	4	33.3333	1	11.1111	9	25	6	4	1	11	100	To train us how to transmit it to couples. (MW)
Behavioral	Action	Its prior presentation by a nurse	34	8	53.3333	0	0	3	33.3333	11	30.5556	14	0	3	17	56.6667	One part could be done by the nurse beforehand and I could do the other part. (OG)
regulation	planning	Given to patient before consultation	35	2	13.3333	0	0	5	55.5556	7	19.4444	2	0	11	13	43.3333	Maybe if patients have it in advance, and have done a first reading before meeting us. (FP)
		Total										16	0	14	30	100
#IF, Influential factor number (see Tables 2 and 3); FP, family physicians; MW, midwives; OG, obstetrician-gynecologists.
TDF, theoretical domains framework; Q, number of quotes for each influential factor; %QC, percentage of times each influential factor was repeated per construct.
